# Supplementary material for: Efficient Oxidative Dearomatisations of Substituted Phenols Using Hypervalent Iodine (III) Reagents and Antiprotozoal Evaluation of the Resulting Cyclohexadienones against T. b. rhodesiense and P. falciparum Strain NF54
Source: Molecules. 2022 Oct 4;27(19):6559. doi: 10.3390/molecules27196559 (PMC9573667; doi:10.3390/molecules27196559)
Supplement: Supplementary file 1 [file molecules-27-06559-s001.zip]

Archive with 1 entries (1 files):
- molecules-1923629-supplementary.pdf
